# Supplementary material for: One-shot entorhinal maps enable flexible navigation in novel environments
Source: Nature. 2024 Oct 9;635(8040):943–50. doi: 10.1038/s41586-024-08034-3 (PMC11602719; doi:10.1038/s41586-024-08034-3)
Supplement: Supplementary file 4 — Source Data Figs. 1–4 and Source Data Extended Data Figs. 1–5, 7–10 [file 41586_2024_8034_MOESM4_ESM.xls]

## Sheet: Fig. 1
		d				h					i
		bins	values			x	y	yerr			x	y	yerr
		1	5			10.1415	11.3636	2.80003			10.2506	0.61144	0.0957231
		1.2	18			20.283	24.5351	3.76208			20.5011	1.2426	0.137798
		1.4	26			30.4245	37.9649	4.49581			30.5239	1.87377	0.169882
		1.6	4			40.8019	51.9112	5.02272			41.0023	2.30769	0.188481
		1.8	23			50.9434	63.2748	5.44134			51.0251	2.70217	0.203704
		2	12			61.3208	72.8306	5.77006			61.0478	3.03748	0.216714
		2.2	0			71.4623	83.1612	5.99363			71.2984	3.27416	0.229793
		2.4	1			81.3679	94.2665	6.26721			81.3212	3.45168	0.239247
		2.6	0			91.7453	104.855	6.61913			91.5718	3.60947	0.248135
		2.8	11			100.236	113.636	6.16458			100	3.74753	0.234094
		3

## Sheet: Fig. 2
		e
		panel 1			panel 2			panel 3			panel 4			panel 5			panel 6			panel 7			panel 8
		x	y		x	y		x	y		x	y		x	y		x	y		x	y		x	y
		0.6	0.7		0.7	1		0.7	1		0.5	1		2	1		1	2		3	1		2	1
		0.6	0.6		0.7	1		1	0.6		1	2		2	1		3	1		2	1		1	2
		0.5	0.7		2	0.5		1	0.8		2	1		1	2		2	1		2	1		2	1
		0.6	0.8		2.3	0.8		1.1	1.4		2	1		2	1		4	1		2	3		4	1
		0.5	0.7		0.6	0.8		0.9	0.6		1	0.6		1	2		1	2		1	2		2	1
		1.4	1		0.4	1.4		1.2	0.7		1.2	0.4		1.2	2.6		0.8	1.5		1	2		0.8	0.7
		1.8	1.5		1.3	1.5		2.6	2.9		1.3	2.2		0.6	2.5		3.3	2		2	1		2	3.1
		0.9	0.7		0.6	0.9		1.2	1.3		1	1		1	2		2	1		2	1		1	3
		4.7	3		1.5	2.8		2.8	2.9		4.8	3.2		2	1		1	3		4	1		1	2
		1.1	1.4		0.9	0.8		0.8	1.1		2	1		2	1		1	2		2	1		1	2
		2.7	2.3		2.3	2.9		0.4	2.8		3.1	0.5		1	3		1.6	3.3		1	2		1.5	3.3
		0.5	0.8		1.3	0.7		0.7	2.4		0.6	0.7		0.5	1		1.6	1		1	2		1	0.8
		1.3	2.6		1.3	1.3		1.5	2.8		1.4	1.5		2.5	1.1		1	0.6		1	1		0.6	1
		4.3	4.5		4.1	4.4		4.6	4.4		4.6	3.6		3	4.6		3	5		6	3		2.7	4.9
		4.5	1.9		5	4.9		5.1	5.2		5.3	2.8		2.6	2.7		5	2		6	3		5	3.1
		1.7	4.7		2.2	4.8		5.1	2.5		5.3	2.8		5.3	2.7		5	3		2	4		1.9	5
		1.7	3		2.8	0.4		1.4	1.9		1.9	3.4		1	2		1.4	3.4		4	2		1.3	3.1
		0.9	2.9		2.8	2.2		1.8	5.1		1.8	3.4		2	2.6		2	3.3		3	2		1.8	3.1
		1.9	2.7		0.5	1.3		1	1		2	1		1	2		1	2		3	1		2	1
		0.6	0.7		1.8	1		0.6	1		1	2		1	2		2	1		2	1		2	1
		1.1	0.7		0.8	1.1		1	0.7		1	1		2	1		2	1		1	1		2	1
		0.7	0.6		0.4	0.7		1	1		1	2		2	1		1	2		1	1		1	3
		1.6	0.7		2	0.8		2.3	0.9		2.3	0.7		1	2		1	2		2	1		2.4	1
		0.9	0.7		0.4	1		1	1		2	1		2	1		2	1		2	1		1	2
		0.6	0.8		1	1		1	2		2	1		2	2		2	3		2	1		2	1
		1.3	0.7		0.6	1		1	1		1	2		1	2		1	2		1	2		2	1
		0.9	3.3		3	2.3		2.5	0.6		2.1	3.2		2	1		1	3		4	2		1	2
		2.3	1.3		2.1	1.7		0.6	1.6		2.1	0.7		2	1		1	2		2	1		2	1
		5	3.1		3.7	4.7		1.3	4.8		4.9	3		4	5		2	3		2	4		3	2
		1	1.4		1.3	0.7		1.4	1		0.9	1.4		1	2		2	1		2	1		0.5	1
		0.6	0.8		3.1	1		3	1		2	1		2	1		1	2		2	1		1	2
		2.6	4.8		1.9	4.5		4.4	3.5		4.5	3.4		1	5		2	4		2	4		2	3
		0.6	0.6		0.6	1		0.5	1		2	1		2	1		2	1		2	1		2	1
		0.7	0.5		1.1	1.4		2.4	1.3		1	1.4		1	2		1	1		1	2		1	2
		1.8	1.9		6.2	3		3	2.5		1	2.7		2	1		3	1		3	2		2.1	3
		1.9	1.8		2.1	1.3		2	1.8		1	1.8		1	2		1	1		2	1		2.2	0.7
		7.8	3.1		4.3	3		3.7	4.5		4	1		1	3		1	4		2	3		1	3.1
		0.8	0.7		1.3	1.2		1	1		2	1		1	1		2	1		1	2		0.4	1

## Sheet: Fig. 3
		c				d				f
		bin	shuffle	model		bin	dark	VR		bin	dark	shuffle
		-0.5	0.0246914	0.0246914		0.5	9.52381	1.4652		0	126.383	5.10638
		-0.4	0.139918	0.0411523		0.552778	60.0733	2.1978		52.972	688.085	89.3617
		-0.3	0.674897	0.230453		0.605556	120.879	3.663		105.944	356.17	222.128
		-0.2	1.7037	0.765432		0.658333	82.7839	3.663		158.916	194.043	236.17
		-0.1	2.65021	0.765432		0.711111	178.022	2.1978		211.888	107.234	240
		0	2.50206	1.65432		0.763889	216.117	7.32601		264.86	60	215.745
		0.1	1.48148	3.20165		0.816667	252.015	16.1172		317.832	34.4681	162.128
		0.2	0.584362	1.98354		0.869444	317.949	70.3297		370.804	35.7447	134.043
		0.3	0.17284	0.995885		0.922222	229.304	147.253		423.776	14.0426	105.957
		0.4	0.0411523	0.213992		0.975	159.707	283.516		476.748	14.0426	67.6596
		0.5	0.0329218	0.131687		1.02778	105.495	339.194		529.72	12.766	51.0638
		0.6	0.0411523	0.0411523		1.08056	49.8168	285.714		582.692	3.82979	33.1915
		0.7	0.0740741	0.0987654		1.13333	41.0256	235.897		635.664	2.55319	16.5957
		0.8				1.18611	5.86081	130.403		688.636	5.10638	8.93617
						1.23889	4.3956	72.5275		741.608
						1.29167	1.4652	34.4322
						1.34444	2.1978	17.5824
						1.39722	2.1978	5.86081
						1.45	2.9304	4.3956
						1.50278

## Sheet: Fig. 4
		h						i					k
			Forward (mean)	Forward (SEM)	Back (mean)	Back (SEM)		x	Mean	CI (5)	CI (95)		saline	muscimol
		1	151.234	17.994	60.0957	11.8866		0.0542056	19.875	17.4107	22.2679		0.906859	0.729043
		2	155.752	22.7228	65.8081	9.02915		0.108723	16.125	15.8393	16.4107		0.931866	0.714197
		3	138.698	15.9793	78.2211	9.54505		0.16324	15.9107	15.6429	16.1607		0.940502	0.389275
		4	154.402	26.1865	77.7204	10.8219		0.217757	15.3571	15.0179	15.6071		0.954276	0.292464
		5	133.047	15.6519	79.278	8.48594		0.272274	14.5893	14.2679	14.9286		0.999887	0.233587
		6	141.487	17.5023	83.1536	8.89233		0.326791	14.5714	14.1786	14.9821		0.970816	0.206717
		7	143.288	19.861	81.4246	6.47973		0.381308	14.1607	13.5714	14.6964		0.999887	0.0041208
		8	132.031	15.5056	98.7243	9.62391
		9	112.071	20.4125	86.06	8.81637
		10	110.937	12.9152	85.7782	6.75348
		11	82.1147	10.2985	86.3823	7.25223
		12	95.0685	12.072	98.6109	9.6944
		13	111.12	15.7533	95.0893	7.58845
		14	116.681	17.0806	103.074	8.22401
		15	77.7805	13.5505	87.1475	9.71536
		16	117.819	12.2015	104.545	8.0329
		17	89.4582	12.4242	92.4749	10.9645
		18	120.334	15.4917	110.199	11.9346
		19	111.525	15.201	105.911	9.01078
		20	108.632	15.5783	95.6124	7.26501
		21	105.048	18.0551	99.5479	9.69655

## Sheet: Extended Data Fig. 1
	b										c						e top									e bottom											g top									g bottom
		Layer I	Layer II	Layer III	Layer IV	Layer V	Layer VI					Histogram bin centers	Counts							1	1						Block 1	Block2	Block 3	Block 4	Block 5	Block 6	Block 7					Block 1	Block2	Block 3	Block 4	Block 5	Block 6	Block 7			Block 1	Block2	Block 3
		0.0521739	0.304348	0.18913	0	0	0					-3.93	0										-1	1			0.135	0.5	0.818	0.882	0.091	1	0					0.833	0.128	0.03	1	-0.013	1	0.156			0.055	0.357	0.531
		0.0551378	0.0952381	0.453634	0	0	0					-3.59	6					-1	-1					1			0.818	-1	0.667	0.5		0.75	-0.6					0.423	-0.09	-0.082	0.467	0.326	0.685	0			0.488	-0.009	0.597
		0.0571429	0.532468	0.0103896	0	0	0					-3.25	14					1		1		1					-0.6	-0.667	1	1	-1	0.483	1					0.374	0.093	1	0.335	1	-0.37	1			-0.088	0.262	0.86
		0.864469	0	0	0	0	0					-2.91	11								1						0.818	-0.143	1		-0.6	1						0.146	-0.483	0.498	0.635	0.238	-0.453	1			0.193	-0.808	-0.012
		0.427807	0.139037	0	0	0	0					-2.57	12											1			0.826	0.6	0.615	0.871	0.909	0.586	-1					0.795	-0.758	0.262	1	-0.052	-1	1			0.054	-0.095	0.278
		0	0.61519	0.0455696	0	0	0					-2.23	2								1		1	1			-0.246	0.221	0.312	0.4	0.438	-0.056	0.385					-0.281	-0.131	0.068	0.706	1	-1	1			0.321	0.203	0.078
		0	0.453901	0.217494	0	0	0					-1.89	1							-1		1	0				0.583	0.636	0.733	1	0.385	-0.333	-0.222					-0.05	1	0.045	-1	1	-1	0.82			0.24	0.608	-0.117
		0.373522	0.231678	0.125296	0	0	0					-1.55	0					1	1	1				1			0.467	0.3	0.333	1	-1	1	1					0.087	-0.01	-0.105	0.925	0.231	-1	1			0.138	0.05	-0.54
		0.0238095	0.730952	0	0	0	0					-1.21	0						1				1	1			0.487	0.659	0.806	0.632	0.887	0.429	0.818					0.063	0.249	-0.318	1	0.299	-0.887	0			0.309	0.227	0.593
		0.390187	0.28972	0	0	0	0					-0.87	0							1	1		1				-0.385	0.736	0.846	0.785	0.964							0.123	1	0.149	0.854	1	-1	1			-0.091	0.423	0.431
		0.133484	0.425339	0.147059	0	0	0					-0.53	0						1	1	1		1	1			-0.509	0.118	0.387	0.562	0.533	0.6	0.833					0.227	0.557	-0.042	0.887	0.807	-0.863	0.71			0.04	0.029	0.119
		0.190355	0.385787	0.15736	0	0	0					-0.19	0					1					-1				0.294	0.25	0.412	-1	0.538	0.818	0.714					-0.045	1	-0.01	0.637	1	-0.621	-0.618			0.141	-0.174	0.254
		0.13835	0.186893	0.240291	0	0.118932	0					0.15	0								-1	1					0.304	0	-0.333	0.6	-1	0.429						-0.223	0.5	0.802	0.844	1	-0.394	0.952			0.256	-0.007	-0.009
		0	0	0.106557	0	0	0					0.49	0					1	1		1			1			0.143	0	-0.714	1	0.053	-1						-0.373	1	0.392	0.614	1	-0.076	1			0.111	0.872	-0.6
		0	0.122616	0	0	0	0					0.83	0					1			1	1	-1				0.083	0.636	-1	-0.8		1						0.128	0.067	0.039	0.369	1	-0.114	0.119			0.062	0.068	-0.778
		0	0.111111	0	0	0	0					1.17	0						1		1	1					-0.429	0.353	-0.217	0.5	1	0.556						-0.123	0.897	0.323	0.699	0.355	0.799	0.987			0.009	0.282	-0.461
		0.0440252	0.568134	0	0	0	0					1.51	0									1	1				0.2	0.5		-1	0.667	0.75						0.177	0.867	0.814	0.761	0.776	-0.494	1			-0.047	-0.071	0.059
		0	0.496583	0	0	0	0					1.85	0					-1		1		1	-1				-0.046	-0.074	0.345	0.13	0.824	1	1					-0.265	1	-1	1	0.903	0.417	0.518			0.043	-0.35	-0.194
		0.0378619	0.510022	0.111359	0	0	0					2.19	0						1	-1			1			avg	0.1635	0.201389	0.353529	0.415412	0.230563	0.530118	0.357091					0.081	0.019	1	1	0.154	0.432	-0.14		avg	0.124111	0.103722	0.0605
		0.0755149	0.16476	0	0	0	0					2.53	9						-1	1		-1				sem	0.108659	0.110341	0.139253	0.162568	0.173209	0.128353	0.167127					-0.329	1	0.329	0.512	1	-0.303	-0.373		sem	0.0362716	0.086913	0.107496
		0.0837004	0.114537	0	0	0	0					2.87	11					-1		1			1															-0.309	0.386	0.343	0.909	1	0.031
		0.3241	0.0914127	0	0	0	0					3.21	18					-1		1	1		1															-0.412	-0.189	0.287	1	-0.452	0.111
		0.330049	0.0862069	0	0	0	0					3.55	7							1		1																-0.133	-0.951	0.295	1	0.014	0.637
		0.0210896	0.0439367	0.256591	0	0.184534	0					3.89	1					1		1	1		1															-0.057	0.748	0.517	1	1	0.888
		0.202817	0.43662	0	0	0	0												-1	1		1																-0.019	-0.032	0.437	1	1	1
		0.18883	0.414894	0	0	0	0												1		1																	0.08	1	0.852	0.267	1	0.81
		0.0545852	0.0982533	0.606987	0	0	0											1																				-0.203	-0.04	0.777	1	0.709	0.655
		0.108597	0.638009	0	0	0	0														1	1	1															0.008	0.651	0.613	0.229	-1	0.587
		0.0534979	0.652263	0.00617284	0	0	0													1	-1		1															0.192	0.823	0.511	0.807	0.524	1
		0.14922	0.54343	0	0	0	0												1		1	1																0.221	0.316	1	0.639	1	0.938
		0.0506073	0.617409	0.034413	0	0	0															1																0.059	-0.106	0.76	0.185	1	-0.262
		0.00440529	0.0506608	0.610132	0	0.0947137	0											1	1	1	1																	0.926	0.619	0.066	0.485	1	1
		0.0434783	0.532609	0.191304	0	0	0																1															-0.417	-1	-0.025	0.902	1	1
		0.0587002	0.431866	0	0	0	0											1	-1		1	1																0.105	0.229	0.299	0.666	0	0.374
		0.0797414	0.424569	0	0	0	0													-0.5			1															0.103	-0.178	1	1	0.893	0.891
		0.0782779	0.354207	0	0	0	0															1	1															-0.316	-0.178	-1	1	0.19	0.33
		0.0767677	0.373737	0	0	0	0											1		1	1		1															-0.04	0.11	0.358	1	-0.037	-0.019
		0.0421687	0.325301	0.0341365	0	0	0																1															-0.349	-0.103	0.893	-0.352	0.34	0.884
		0.0530452	0.3222	0.0137525	0	0	0										avg	0.428571	0.384615	0.694444	0.777778	0.866667	0.571429	1														0.347	-0.091	0.78	0.93	0.325	0.415
		0.0362173	0.0684105	0.394366	0	0	0										sem	0.14825	0.151911	0.112259	0.102262	0.0816497	0.128174	0														-0.24	0.258	0.763	0.306	1	0.32
		0.0412371	0.369072	0.214433	0	0	0																														avg	0.0123333	0.257667	0.351026	0.672256	0.603667	0.111487	0.577632
		0	0.0425532	0.293617	0	0	0																														sem	0.0475884	0.0884663	0.0762365	0.0656858	0.0784418	0.110136	0.124059
		0.0334029	0.528184	0	0	0	0
		0.038961	0.534632	0	0	0	0
		0.395881	0.1373	0	0	0	0
		0.444934	0.0748899	0	0	0	0
		0.39834	0.0892116	0	0	0	0
		0.490446	0.0106157	0	0	0	0
		0.195219	0.324701	0	0	0	0
		0.342105	0.190789	0	0	0	0
		0.040404	0.50101	0	0	0	0
		0.490566	0	0	0	0	0
		0.299213	0.341207	0	0	0	0
		0	0.678125	0	0	0	0
		0.0328542	0.558522	0	0	0	0
		0.153425	0.427397	0.178082	0	0	0
		0.310924	0.271709	0	0	0	0
		0.345109	0.263587	0	0	0	0
		0	0.588	0	0	0	0
		0.033543	0.561845	0	0	0	0
		0.0409091	0.663636	0.0386364	0	0	0
		0.72818	0.0074813	0	0	0	0
		0.582734	0.134293	0	0	0	0
		0.377193	0.365497	0	0	0	0
		0.437653	0.261614	0	0	0	0
		0.1	0.683721	0	0	0	0
		0.0466667	0.586667	0.104444	0	0	0
		0.0410023	0.630979	0.0660592	0	0	0
		0.0566038	0.695755	0	0	0	0
		0.0782828	0.656566	0	0	0	0
		0.303342	0.434447	0	0	0	0
		0.352941	0.170279	0	0	0	0
		0.227964	0.158055	0	0	0	0
		0.253968	0.120635	0	0	0	0
		0.190647	0.334532	0	0	0	0
		0.216327	0.371429	0	0	0	0
		0.319249	0.173709	0	0	0	0
		0.0849858	0.223796	0.385269	0	0	0
		0.122034	0.467797	0	0	0	0
		0.0294118	0.752101	0	0	0	0
		0.0900621	0.453416	0	0	0	0
		0.0930931	0.54955	0.012012	0	0	0
		0.301136	0.375	0	0	0	0
		0.0942761	0.164983	0.329966	0	0	0
		0.115756	0.263666	0.270096	0	0	0
		0.101227	0.171779	0.368098	0	0	0
		0.0621118	0.208075	0.456522	0	0	0
		0.0620915	0.24183	0.447712	0	0	0
		0.222222	0.52862	0	0	0	0
		0.431138	0	0	0	0	0
		0.200627	0.257053	0	0	0	0
		0.0945559	0.438395	0	0	0	0
	avg	0.1679	0.3372	0.0774	0	0.0043	0
	sem	0.018	0.0218	0.0151	0	0.0025	0
[truncated: 76 more columns]

## Sheet: Extended Data Fig. 2
		b
		x	y
		7.5594	19.9605
		11.2311	34.585
		17.2786	34.585
		15.9827	36.7589
		17.2786	38.7352
		22.4622	36.7589
		22.0302	43.4783
		30.2376	42.6877
		26.3499	47.8261
		26.3499	48.2213
		32.1814	51.3834
		36.7171	51.581
		32.8294	54.1502
		36.933	57.1146
		38.4449	55.1383
		40.8207	59.8814
		42.7646	52.3715
		46.2203	54.1502
		48.3801	60.4743
		48.8121	67.1937
		49.0281	66.7984
		50.9719	66.6008
		52.9158	66.6008
		61.1231	71.7391
		61.5551	71.7391
		62.635	75.2964
		88.3369	95.0593

## Sheet: Extended Data Fig. 3
		d						e						f
		putative grid cell			non-grid			putative grid cell			non-grid			putative grid cell			non-grid				g				h				i
		x	y		x	y		x	y		x	y		x	y		x	y			bins	putative grid cell	non-grid		bins	putative grid cell	non-grid		bins	putative grid cell	non-grid
		4.02632	5.54232		4.35526	5.85807		5.08668	-0.845528		7.87738	4.27642		9.59701	5.0099		4.26866	12.0396			-0.4	0	0.665		-0.4	0.311927	0.929664		-0.4	0.186667	0.84
		4.06579	5.54213		4.44737	6.01633		5.02326	-0.97561		8.13108	4.66667		9.53433	5.32673		4.39403	11.8218			-0.188889	0.525	1.67		-0.188889	0.948012	2.04893		-0.188889	1.12667	2.23333
		4.21053	5.72472		4.82895	6.55146		5.20085	-1.10569		8.39746	3.64228		9.53433	5.32673		4.46567	11.802			0.0222222	0.625	0.665		0.0222222	1.26606	1.00306		0.0222222	1.23333	0.86
		4.60526	5.79897		4.84211	6.56637		5.41649	-1.10569		8.61311	2.61789		9.66866	5.14851		4.49254	12.297			0.233333	0.735	0.52		0.233333	0.948012	0.336391		0.233333	0.853333	0.413333
		4.94737	5.80792		8.28947	7.42258		5.36575	-1.23577		8.43552	2.53659		9.72239	5.24752		4.59104	12.1584			0.444444	0.53	0.3		0.444444	0.470948	0.183486		0.444444	0.38	0.133333
		4.88158	5.65751		8.77632	7.75785		5.47992	-1.52846		8.23256	2.53659		9.88358	5.08911		4.61791	12.1386			0.655556	0.63	0.24		0.655556	0.152905	0.0733945		0.655556	0.38	0.113333
		5.23684	5.58202		8.78947	7.78381		5.56871	-1.72358		8.43552	2.22764		9.97313	5.0099		4.66269	12			0.866667	0.42	0.155		0.866667	0	0.0428135		0.866667	0.38	0.0866667
		5.34211	5.55963		8.94737	7.8567		5.69556	-1.54472		8.32135	2.21138		9.99104	5.56436		4.79701	11.9802			1.07778	0.84	0.335		1.07778	0.464832	0.103976		1.07778	0.193333	0.0533333
		5.30263	5.5001		9.19737	7.51742		5.41649	-0.878049		8.68922	2.04878		9.99104	5.62376		4.90448	12.3168			1.28889	0.415	0.185		1.28889	0.152905	0.0428135		1.28889	0	0.0333333
		5.17105	5.94223		9.21053	7.48335		5.63214	-0.845528		9.58985	1.90244		9.92836	5.06931		5.14627	12.4752			1.5				1.5				1.5
		5.34211	6.1248		9.38158	7.38215		5.67019	-0.764228		9.24736	1.23577		7.66269	9.24752		4.94925	12.7525
		4.61842	6.12319		9.21053	7.20872		6.02537	-0.487805		9.05708	1.20325		7.8597	11.0693		4.90448	12.7525
		4.94737	6.29329		9.02632	7.07269		8.23256	1.88618		8.98097	0.99187		7.68955	11.4455		4.8597	12.9307
		5.05263	6.37511		8.36842	6.97441		8.38478	1.82114		9.01903	0.699187		6.74925	8.69307		4.65373	13.1089
		4.67105	6.36854		8.34211	6.89223		8.00423	4.35772		9.18393	0.650407		6.37313	8.31683		4.64478	13.1089
		4.61842	6.42532		9.07895	6.75877		9.78013	3.72358		9.32347	0.747967		5.93433	8.65347		4.51045	12.6733
		4.40789	6.34179		9.34211	6.89199		9.91966	3.96748		9.33615	0.845528		5.19104	7.06931		4.27761	13.6832
		4.23684	6.26475		9.61842	7.03346		9.75476	4.35772		9.19662	0.97561		5.07463	9.52475		4.27761	13.703
		4.32895	6.4245		9.68421	7.14141		9.90698	4.42276		9.27273	1.08943		5.18209	10.2574		4.33134	13.703
		4.60526	6.63378		10.0921	7.29129		10.2622	4.3252		9.60254	1.15447		5.37015	9.94059		4.38507	13.703
		5.84211	6.20863		10.1053	7.59147		10.0719	3.70732		9.69133	1.33333		5.49552	9.88119		4.35821	13.9802
		6.18421	6.30797		10.6184	7.21663		10.1607	3.73984		10.0846	1.30081		5.93433	11.0495		4.35821	14.2772
		6.34211	6.29343		10.8684	7.66556		10.0085	2.29268		10.6173	1.31707		5.95224	11.1089		4.44776	14.3564
		6.38158	6.31699		10.9342	8.09117		8.86681	1.5122		10.63	1.33333		5.75522	11.2475		4.52836	14.3564
		6.57895	6.34986		10.9605	8.11761		9.37421	1.13821		10.9598	1.64228		5.87164	11.6436		4.51045	14.2574
		6.72368	6.42718		11.0132	8.05879		9.50106	1.10569		10.8203	1.88618		6.16716	11.8812		4.78806	14.4356
		6.92105	6.47308		11.2763	7.80068		11.4038	4.06504		10.4524	2.30894		6.26567	10.1386		4.83284	14.4356
		8.47368	5.70894		11.5263	7.97557		11.8732	2.09756		10.1099	2.30894		6.59701	10.3762		4.80597	14.4158
		8.47368	5.74069		11.5526	8.00828					10.0085	2.22764		6.51642	10.6931		4.8597	14.0792
		9.02632	6.31698		11.4737	7.53216					9.67865	3.62602		6.47164	10.8119		4.78806	13.8812
		9.21053	6.42586		11.9737	7.4499					9.09514	4.61789		6.70448	10.7129		4.87761	13.4851
		8.82895	6.92469		11.8684	7.53355					9.22199	4.74797		6.62388	11.1485		5.03881	14.4554
		8.30263	6.97469		11.8289	7.57526					9.28541	4.87805		6.66866	11.4059		5.05672	14.4752
		8.17105	7.28385		11.7237	7.44211					9.28541	5.17073		4.59104	11.4257		5.12836	14.4356
		9.10526	7.89193		12.2632	7.51455					9.32347	5.36585		4.37612	11.6436		5.2	13.3663
		9.18421	7.76754		12.4211	7.38186					9.2093	5.47967		4.47463	14.0198		5.44179	13.1287
		9.63158	7.15759		12.3158	7.20092					8.99366	5.60976					5.58507	13.7228
		10.0658	6.72473		12.3026	7.05691					8.82875	5.38211					6.23881	13.2277
		10.5789	7.63973		12.6184	7.17335					8.82875	5.85366					6.44478	13.0297
		11.0921	6.69929		12.7368	7.20924					8.93023	5.95122					6.52537	13.2673
		11.1842	6.37409		11.2632	7.15863					8.84144	6.0813					6.56119	13.4059
		11.9737	5.55805		11.2105	6.90848					8.68922	6.06504					6.61493	13.4257
		11.6842	4.97548		11.1711	6.92379					8.52431	6.13008					6.63284	13.505
		11.9474	3.87504		10.8684	6.85724					8.4482	6.3252					6.68657	13.5644
		9.14474	4.5251		10.7895	6.90828					8.43552	6.34146					6.7403	13.5446
					10.6316	6.93338					10.9725	5.34959					6.89254	13.6436
					10.4737	6.64197					9.72939	5.17073					6.61493	12.2178
					10.9474	6.50674					9.60254	5.56098					6.62388	12.0792
					11.1842	6.27668					9.50106	5.54472					6.98209	11.9208
					10.7895	6.15828					9.45032	5.64228					6.98209	11.901
					10.7368	6.24167					11.2389	2.34146					7.33134	11.6832
					11.6053	6.16602					11.277	2.03252					7.34925	11.6436
					11.6842	6.08575					11.4038	2.22764					7.54627	11.7228
					12.5	6.52475					11.4419	2.30894					7.42985	11.1485
					12.8158	6.77516					11.5307	2.56911					7.49254	10.8515
					13.0263	6.65821					11.5814	2.1626					7.26866	10.9901
					12.9605	6.54849					12.0888	2.21138					7.13433	10.9901
					12.6053	6.24985					12.0634	3.02439					7.08955	10.7327
					12.6842	6.14107					12.4947	2.92683					6.98209	10.5347
					12.8553	6.07439					12.4947	2.89431					7.18806	10.4356
					12.5526	5.9671					12.4947	2.53659					7.18806	10.3762
					12.5526	5.83272					12.7357	2.43902					7.24179	10.396
					12.1579	5.98359					12.9387	2.27642					7.33134	10.4158
					12.0526	5.70788					13.0782	2.19512					7.08955	9.9802
					12.4868	5.59238					13.2431	2.35772					7.13433	9.9802
					12.5921	5.39748					13.3573	2.37398					7.06269	9.62376
					12.6974	5.20879					13.4334	2.45528					6.96418	9.58416
					12.6842	5.18394					13.4968	2.81301					7.15224	9.38614
					12.6053	4.94065					13.3953	2.91057					7.27761	9.36634
					12.2105	5.25806					13.3192	3.13821					7.4209	9.18812
					11.9737	5.30193					13.1797	3.26829					7.47463	9.52475
					11.6842	5.21725					13.1416	3.33333					7.43881	9.9802
					11.6842	5.15806					13.1543	4.74797					7.56418	10.1386
					11.7895	5.14203					13.1163	4.84553					7.59104	10.1386
					11.4211	5.02551					13.0021	4.95935					7.59104	10.0594
					11.1579	5.10887					12.9767	5.07317					7.70746	9.9604
					11.5132	4.72493					12.3805	4.0813					7.79701	9.90099
					11.5789	4.50938					12.0127	4.19512					7.72537	10.6931
					11.7895	4.47555					12.0127	4					7.95821	11.1089
					11.3816	4.35821					11.7717	4					8.03881	11.6832
					11.4868	4.11652					11.7209	5.07317					8.06567	11.6238
					11.4474	3.99312					11.4672	5.33333					8.48657	11.7822
					11.6184	4.05831					11.1755	6.03252					8.51343	11.7822
					11.6974	4.02487					11.5433	5.7561					8.58507	11.8614
					11.8947	3.99187					11.556	5.85366					8.46866	11.1485
					11.5263	3.92405					11.6068	5.9187					8.52239	11.1089
					9.43421	4.90106					11.759	5.47967					8.52239	10.9109
					9.07895	4.74154					11.8097	5.43089					8.52239	10.7723
					8.84211	4.7001					12.3932	5.33333					8.67463	10.6535
					8.93421	4.5923					12.3805	5.36585					8.12836	10.8713
					8.82895	4.86544					12.4313	5.36585					8.12836	10.4158
					8.94737	5.24066					12.6469	5.21951					8.24478	10.1188
					8.96053	5.44883											8.75522	9.76238
					8.89474	5.70765											8.67463	9.70297
					9.44737	5.60734											8.58507	9.52475
					9.55263	5.32472											8.33433	9.36634
					9.44737	5.27551											8.31642	9.40594
					9.59211	5.12406											8.15522	9.38614
					9.85526	5.06509											8.10149	9.28713
					10.3026	5.15714											8.11045	9.14851
					10.2105	5.28347											8.22687	8.75248
					11.6053	5.65831											8.24478	8.67327
					10.9474	4.40864											8.12836	8.63366
					10.8421	4.31741											6.69552	8.63366
					9.05263	6.4652											6.65075	8.45545
					9.23684	6.52598											6.81194	8.57426
																	7.43881	8.63366
																	7.44776	8.55446
																	7.67164	8.51485
																	7.64478	8.65347
																	7.63582	8.79208
																	7.63582	8.9901
																	7.57313	8.93069
																	6.05075	8.71287
																	5.66567	9.24752
																	5.7194	8.41584
																	5.68358	8.17822
																	5.21791	7.70297
																	5.21791	7.72277
																	5.2806	8.17822
																	5.22687	8.25743
																	5.18209	7.24752
																	5.22687	7.14851
																	4.92239	8.39604
																	4.87761	8.57426
																	4.94925	8.57426
																	5.06567	8.79208
																	4.94925	9.0099
																	5.01194	9.18812
																	4.94925	9.28713
																	4.97612	9.36634
																	5.04776	10.0594
																	5.09254	10.2376
																	5.27164	10.6139
																	5.10149	10.7723
																	4.9403	10.8119
																	4.89552	10.8515
																	4.97612	11.0495
																	5.7194	10.2178
																	5.54925	9.90099
																	5.53134	11.4059
																	5.5403	11.3663
																	5.6209	11.3663
																	6.00597	11.7624
																	6.04179	11.7624
																	6.20299	11.802
																	5.90746	11.2673
																	9.94627	5.56436
																	6.41791	9.58416
																	6.26567	9.60396
																	6.2209	9.68317
																	6.05075	9.90099
																	6.14925	10.0396
																	6.15821	10.2376
																	6.3194	10.6139
																	6.3194	10.7327
																	6.23881	10.8515
																	6.4	11.0495
																	6.40896	10.7723
																	6.4806	10.2376
																	6.76716	9.9604
																	6.83881	10.1584
																	6.8209	10.198
																	6.7403	10.4554
																	6.7403	10.9505

## Sheet: Extended Data Fig. 4
	g				h
	mean	SEM			x	y
	0.700966	0.0193237			46.31	0.376254
	0.727536	0.0410628			35.2399	0.33913
	0.732367	0.031401			36.3469	0.32408
	0.763768	0.0338164			38.9299	0.325084
	0.490821	0.0797101			32.2878	0.265886
	0.507729	0.0748792			41.5129	0.250836
	0.365217	0.0531401			45.572	0.243813
	0.45942	0.0917874			49.631	0.26689
	0.713043	0.0289855			41.8819	0.216722
					42.6199	0.177592
					35.6089	0.150502
					36.7159	0.137458
					34.8708	0.132441
					32.6568	0.0862876
					30.4428	0.0411371
					58.1181	0.0832776
					65.8672	0.0953177
					66.9742	0.151505
					68.8192	0.159532
					71.7712	0.177592
					69.9262	0.217726
					77.3063	0.167559
					82.8413	0.146488
					88.7454	0.105351
					100.923	0.0702341
					93.5424	0.0541806
					99.0775	0.0461538
					85.7934	0.0381271
					86.9004	0.0160535
					82.1033	0.0120401
					75.4613	0.0160535
					103.875	0.150502
					107.934	0.149498
					111.624	0.139465
					109.41	0.122408
					117.159	0.120401
					119.373	0.117391
					123.063	0.116388
					114.576	0.0943144
					126.015	0.0892977
					125.277	0.145485
					111.255	0.205686
					116.421	0.25786
					145.572	0.244816
					144.465	0.0722408
					160.332	0.0501672
					165.498	0.0672241

## Sheet: Extended Data Fig. 5
	d				e
	mean	SEM			x	y
	6.03922	0.352941			-0.372781	1
	5.07843	0.333333			-0.275503	1
	5.45098	0.392157			-0.178225	0
	4.80392	0.372549			-0.0809467	2
	4.5098	0.411765			0.0163314	14
	4.37255	0.352941			0.113609	3
	3.05882	0.333333			0.210888	4
	3.21569	0.313725			0.308166	7
	6.31373	0.352941			0.405444	2
					0.502722	2
					0.6

## Sheet: Extended Data Fig. 7
	b				c				d
	bins	shuffle	non-grid spatial		bins	grid cell	non-grid spatial		bins	landmarks	landmarks + bump
	-0.2	1.8427	0.191011		-0.2	0.945652	0.163043		-0.2	0.184211	0.0350877
	-0.1	3.26966	1.1236		-0.1	2.82609	1.1087		-0.1	1.12281	0.201754
	0	3.67416	2.23596		0	3.54348	2.21739		0	2.23684	1.65789
	0.1	1.16854	2.52809		0.1	1.58696	2.51087		0.1	2.51754	2.86842
	0.2	0.0786517	2.23596		0.2	0.717391	2.22826		0.2	2.2193	2.38596
	0.3	0	1.31461		0.3	0.282609	1.29348		0.3	1.2807	1.79825
	0.4	0	0.280899		0.4	0.0978261	0.26087		0.4	0.263158	0.842105
	0.5	0	0.179775		0.5	0	0.173913		0.5	0.263158	0.210526
	0.6	0	0.0561798		0.6	0	0.0543478		0.6	0.105263	0.0877193
	0.7				0.7				0.7

[truncated: 3 more sheets: Extended Data Fig. 8, Extended Data Fig. 9, Extended Data Fig. 10]
